# Supplementary material for: Molecular profiling of metastatic breast cancer and target-based therapeutic matching in an Asian tertiary phase I oncology unit
Source: Front Oncol. 2024 May 15;14:1342346. doi: 10.3389/fonc.2024.1342346 (PMC11133600; doi:10.3389/fonc.2024.1342346)
Supplement: Supplementary file 2 [file DataSheet_2.xlsx]

## Sheet: Sheet1
ID	NGS data_free text	Tx_line_post_sequencing	Tx	Tx_PFSweek	Tx_PFS event_progression or death (y=1, n=0)	response_y=1
7	1) EGFR_C1818Y 2) FLT3 _V581M 3) RET _S904F 4) TP53 _V216E 5) TP53_A69V	1	Paclitaxel + Carboplatin	28.7143	0	0
11	PIK3CA_E545K	1	PI3Ki	6.85714	1	0
43	(A) PIK3CA A400V, PIK3CA H1047R, RET L923FNRAS_L19DfsTer12	1	PI3Ki	9.71429	1	1
48	PIK3CA_H1047R	1	Cisplatin + 5-FU	39.8571	1	1
52	1 PTEN loss 2 CDKN2A H83Y subclonal 3 TP53 N288fs*18 4 MAP2K loss 5 equivocal FGF19, FGF4 and FGF4 ampification 6 EMSY amplification 7 equivocal CCND1 amplification	1	Fulvestrant + CDK 4/6i + PI3Ki	23.7143	1	0
62	No mutation	1	Gemcitabine + Carboplatin	15.8571	1	0
62	No mutation	2	Tamoxifen	4.85714	1	0
88	ATM_F858L PIK3CA_I391M TP53_L299RfsTer46	1	PI3Ki	8.14286	1	0
88	ATM_F858L PIK3CA_I391M TP53_L299RfsTer46	2	Eribulin	16.8571	1	0
98	AKT1_E17K	1	XPO1i	8.14286	1	0
98	AKT1_E17K	2	Paclitaxel	5.71429	1	0
98	AKT1_E17K	3	Cisplatin+capecitabine	28	1	1
98	AKT1_E17K	4	Anti-PD-L1	15.1429	1	0
99	TP53_R248W	1	Cyclophosphamide, methotrexate + 5FU	40.4286	1	0
107	AKT1_E17K TP53_E204*	1	Capecitabine	3.14286	1	0
117	TP53 Y220C	1	Letrozole+Goserelin	2.42857	1	0
118	AKT1 E17K TP53 A159V	1	5-FU	30.5714	1	1
118	AKT1 E17K TP53 A159V	2	Vinorelbine	6.71429	1	0
121	PIK3CA_H1047R	1	PI3Ki	7.85714	1	0
121	PIK3CA_H1047R	2	Eribulin	24.1429	1	1
146	FBXW7_N392S TP53_H214R	1	TDM1	31.8571	1	0
149	PIK3CA_E542K SMARCB1_T72K	1	FGFRi	69.7143	1	0
182	No mutation	1	CDKi	6.28571	1	0
182	No mutation	2	Docetaxel	3.85714	1	0
198	No mutation	1	Letrozole	6.57143	1	0
198	No mutation	2	Eribulin	31.1429	1	0
198	No mutation	3	Gemcitabine	24.2857	1	0
198	No mutation	4	Vaccine therapy	3.57143	1	0
208	TP53_R273H	1	Eribulin	2.28571	1	0
228	No mutations	1	Fulvestrant	11	1	0
228	No mutations	2	Carboplatin+Gemcitabine	38	1	1
228	No mutations	3	Cisplatin+5-FU	21	1	0
228	No mutations	4	Eribulin	7	1	0
228	No mutations	5	Anti-PRL3	6.14286	1	0
242	PTEN splice site 80-23_del, ESR1 D538G	1	AKTi + Fulvestrant	30	1	0
251	PIK3CA_H1047R	1	PI3Ki	12.4286	1	0
251	PIK3CA_H1047R	2	Fulvestrant + CDK4/6i	7.14286	1	0
251	PIK3CA_H1047R	3	Eribulin	22.5714	1	0
251	PIK3CA_H1047R	4	Exemestane	7.71429	1	0
253	No mutations	1	Letrozole + Palbociclib	260.143	0	0
263	PIK3CA_H1047R	1	XPO1i	3.57143	1	0
263	PIK3CA_H1047R	2	Gemcitabine	8.57143	1	0
263	PIK3CA_H1047R	3	Letrozole + Palbociclib	34.4286	1	0
277	PIK3CA_E542K, TP53_E286G	1	Eribulin + carboplatin	26.1429	1	1
277	PIK3CA_E542K, TP53_E286G	2	Doxorubicin + Carboplatin	13.7143	1	0
277	PIK3CA_E542K, TP53_E286G	3	Pembrolizumab	7	1	0
281	PIK3CA_H1047R	1	Doxorubicin + cyclophosphamide	6.28571	1	0
281	PIK3CA_H1047R	2	Eribulin	7.71429	1	0
282	PIK3CA_E542K JAK3_V722I	1	Herceptin + Lapatinib	6.14286	1	0
282	PIK3CA_E542K JAK3_V722I	2	Docetaxel + trastuzumab + pertuzumab	11	1	0
282	PIK3CA_E542K JAK3_V722I	3	Pan-HERi + paclitaxel	5.28571	1	0
299	TP53_R175H	1	Eribulin	20.4286	1	1
299	TP53_R175H	2	Carboplatin+Gemcitabine	31.5714	1	0
299	TP53_R175H	3	Paclitaxel	8	1	0
312	PIK3CA_N345K	1	Exemestane	7.42857	1	0
312	PIK3CA_N345K	2	Docetaxel	5	1	0
312	PIK3CA_N345K	3	Cisplatin+5-FU	10.5714	1	0
340	ERBB4_M322K,PIK3CA_H1047R,SMO_N202I	1	Pan-HERi + Paclitaxel + Carboplatin	13.2857	1	0
345	PIK3CA_H1047R	1	Cisplatin + 5-FU	12.4286	1	0
362	PIK3CA_H1047R, TP53_C242S	1	Paclitaxel + Herceptin + Pertuzumab	27.8571	1	1
363	SMARCB1_T72K	1	Pazopanib	10	1	0
370	PIK3CA_KI111-112N, AKT1_E17K	1	Paclitaxel + pan-HERi	8.28571	1	0
372	AKT1 E17K	1	Paclitaxel	7	1	0
372	AKT1 E17K	2	Eribulin	6	1	0
377	PTEN_R233*, RB1_Q762*, TP53_R213*, SMAD4_R445*, SMARCB1_T72K	1	Pembrolizumab	209.429	0	1
407	PIK3CA (E453K, E542K)	1	Capecitabine	9	1	1
407	PIK3CA (E453K, E542K)	2	Eribulin	6.85714	1	0
408	No mutations detected	1	Fulvestrant + Palbociclib + Herpcetin	18.7143	1	0
408	No mutations detected	2	Cisplatin+5-FU	10.8571	1	0
408	No mutations detected	3	Olaparib	26.4286	1	1
476	ERBB2 amplification – equivocal⧺ PIK3CA H1047R CDKN2B rearrangement exon 2 NOTCH2 deletion exons 3-27 TAF1 A19fs*50 TP53 E286* Microsatellite status MS-Stable Tumor Mutation Burden TMB-Intermediate; 10 Muts/Mb	1	NK cell therapy	11.7143	1	0
476	ERBB2 amplification – equivocal⧺ PIK3CA H1047R CDKN2B rearrangement exon 2 NOTCH2 deletion exons 3-27 TAF1 A19fs*50 TP53 E286* Microsatellite status MS-Stable Tumor Mutation Burden TMB-Intermediate; 10 Muts/Mb	2	Eribulin+Herceptin	12.1429	1	0
476	ERBB2 amplification – equivocal⧺ PIK3CA H1047R CDKN2B rearrangement exon 2 NOTCH2 deletion exons 3-27 TAF1 A19fs*50 TP53 E286* Microsatellite status MS-Stable Tumor Mutation Burden TMB-Intermediate; 10 Muts/Mb	3	STAT3i+Herceptin	5.42857	1	0
476	ERBB2 amplification – equivocal⧺ PIK3CA H1047R CDKN2B rearrangement exon 2 NOTCH2 deletion exons 3-27 TAF1 A19fs*50 TP53 E286* Microsatellite status MS-Stable Tumor Mutation Burden TMB-Intermediate; 10 Muts/Mb	4	Gemcitabine+Carboplatin+Herpcetin	7.85714	1	0
488	EPHB1 amplification PIK3CA amplification PIK3CB amplification TP53 splice site 376-2delA KRAS G12D PIK3CA H1047R	1	Letrozole+Lenvatinib	37.7143	1	1
488	EPHB1 amplification PIK3CA amplification PIK3CB amplification TP53 splice site 376-2delA KRAS G12D PIK3CA H1047R	2	Capecitabine	21	1	0
491	ERBB2 amplification ARFRP1 amplification RPTOR amplification TOP2A amplification TP53 R175H Microsatellite status MS-Stable Tumor Mutation Burden TMB-Low; 4 Muts/Mb	1	NK cell therapy + trastuzumab	6.57143	0	0
496	CCND1 amplification FGFR1 amplification MYC amplification – equivocal⧺ SMARCB1 R53L C11orf30 (EMSY) amplification FGF19 amplification FGF3 amplification FGF4 amplification GATA3 P409fs*99 MYST3 amplification ZNF703 amplification Microsatellite status MS-Stable Tumor Mutational Burden TMB-Low; 4 Muts/Mb	1	Letrozole+Lenvatinib+Lucrin	8.28571	1	0
502	AURKA amplification - equivocal† ESR1 D538G ARFRP1 amplification ARID1A I934fs*7 CDKN1B E126fs*8 GATA3 S414fs*94 GNAS amplification NFKBIA amplification NKX2-1 amplification - equivocal† ZNF217 amplification Microsatellite Status - MS-Stable Tumor Mutational Burden - TMB-Intermediate (9 Muts/Mb)	1	Letrozole + lenvatinib	9.57143	1	0
502	AURKA amplification - equivocal† ESR1 D538G ARFRP1 amplification ARID1A I934fs*7 CDKN1B E126fs*8 GATA3 S414fs*94 GNAS amplification NFKBIA amplification NKX2-1 amplification - equivocal† ZNF217 amplification Microsatellite Status - MS-Stable Tumor Mutational Burden - TMB-Intermediate (9 Muts/Mb)	2	Vinorelbine	3.57143	1	0
502	AURKA amplification - equivocal† ESR1 D538G ARFRP1 amplification ARID1A I934fs*7 CDKN1B E126fs*8 GATA3 S414fs*94 GNAS amplification NFKBIA amplification NKX2-1 amplification - equivocal† ZNF217 amplification Microsatellite Status - MS-Stable Tumor Mutational Burden - TMB-Intermediate (9 Muts/Mb)	3	Docetaxel + Cyclophosphamide	21	1	1
502	AURKA amplification - equivocal† ESR1 D538G ARFRP1 amplification ARID1A I934fs*7 CDKN1B E126fs*8 GATA3 S414fs*94 GNAS amplification NFKBIA amplification NKX2-1 amplification - equivocal† ZNF217 amplification Microsatellite Status - MS-Stable Tumor Mutational Burden - TMB-Intermediate (9 Muts/Mb)	4	Anastrozole+Palbociclib	48	1	0
502	AURKA amplification - equivocal† ESR1 D538G ARFRP1 amplification ARID1A I934fs*7 CDKN1B E126fs*8 GATA3 S414fs*94 GNAS amplification NFKBIA amplification NKX2-1 amplification - equivocal† ZNF217 amplification Microsatellite Status - MS-Stable Tumor Mutational Burden - TMB-Intermediate (9 Muts/Mb)	5	TAS102	16.7143	1	0
502	AURKA amplification - equivocal† ESR1 D538G ARFRP1 amplification ARID1A I934fs*7 CDKN1B E126fs*8 GATA3 S414fs*94 GNAS amplification NFKBIA amplification NKX2-1 amplification - equivocal† ZNF217 amplification Microsatellite Status - MS-Stable Tumor Mutational Burden - TMB-Intermediate (9 Muts/Mb)	6	Docetaxel + cyclophosphamide	13.4286	1	0
505	PALB2 splice site 2748+1G>A PIK3CA E110del, R88Q ESR1 D538G EPHB1 M447I Microsatellite status MS-Stable Tumor Mutation Burden TMB-Intermediate; 16 Muts/Mb	1	Fulvestrant + Alpelisib	136	0	0
511	PIK3CA amplification – equivocal⧺ BRCA1 A322fs*19 CDC73 deletion exons 11-12 GATA3 E228* PRKCI amplification – equivocal⧺ RB1 splice site 1498+1G>C TERC amplification – equivocal⧺ TP53 S127F Microsatellite status MS-Stable Tumor Mutation Burden TMB-Low; 4 Muts/Mb	1	Olaparib+intra-thecal methotrexate	59	1	0
511	PIK3CA amplification – equivocal⧺ BRCA1 A322fs*19 CDC73 deletion exons 11-12 GATA3 E228* PRKCI amplification – equivocal⧺ RB1 splice site 1498+1G>C TERC amplification – equivocal⧺ TP53 S127F Microsatellite status MS-Stable Tumor Mutation Burden TMB-Low; 4 Muts/Mb	2	Capecitabine+Pembrolizumab	17.8571	1	0
511	PIK3CA amplification – equivocal⧺ BRCA1 A322fs*19 CDC73 deletion exons 11-12 GATA3 E228* PRKCI amplification – equivocal⧺ RB1 splice site 1498+1G>C TERC amplification – equivocal⧺ TP53 S127F Microsatellite status MS-Stable Tumor Mutation Burden TMB-Low; 4 Muts/Mb	3	Thiotepa	11.1429	1	0
511	PIK3CA amplification – equivocal⧺ BRCA1 A322fs*19 CDC73 deletion exons 11-12 GATA3 E228* PRKCI amplification – equivocal⧺ RB1 splice site 1498+1G>C TERC amplification – equivocal⧺ TP53 S127F Microsatellite status MS-Stable Tumor Mutation Burden TMB-Low; 4 Muts/Mb	4	Carboplatin + Paclitaxel + Bevacizumab	23.7143	1	1
511	PIK3CA amplification – equivocal⧺ BRCA1 A322fs*19 CDC73 deletion exons 11-12 GATA3 E228* PRKCI amplification – equivocal⧺ RB1 splice site 1498+1G>C TERC amplification – equivocal⧺ TP53 S127F Microsatellite status MS-Stable Tumor Mutation Burden TMB-Low; 4 Muts/Mb	5	Cisplatin+5-FU	7	1	0
530	BRCA1 rearrangement intron 7 ERBB2 amplification CCND1 amplification AURKA amplification JAK3 R948C CDH1 M875fs*40 CDKN2A/B loss FGF19 amplification FGF3 amplification FGF4 amplification GNAS amplification TOP2A amplification ZNF217 amplification Microsatellite status MS-Stable Tumor Mutation Burden TMB-Intermediate; 7 Muts/Mb	1	NK cell therapy + trastuzumab	24.4286	1	1
538	BRCA1 Q544* ESR1 Y537S – equivocal⧺ FGFR1 amplification TP53 F270V, R175H, R280T – equivocal⧺	1	ATRi	11.7143	1	0
538	BRCA1 Q544* ESR1 Y537S – equivocal⧺ FGFR1 amplification TP53 F270V, R175H, R280T – equivocal⧺	2	Letrozole + lenvatinib	16.8571	1	0
549	BRIP1 N196S TP53 R273P FANCE A24fs*60 CDK8 amlp KMT2C deletion NF1 duplication	1	Cisplatin+5-FU	12.8571	1	0
565	CCND1 Amp VEGFA amp KDM5A amp WHSC1L1 amp PTEN loss FGF3 amp MDM2 amp ESR1 amp CDK4 amp BRAF amp FGFR1 amp FGF4 amp FGF 19 amp GATA3 p409fs*99	1	Anti-PD-L1 + AKT inhibitor + PARPi	5.57143	1	0
573	PTEN L320* CCND1 amplification – equivocal⧺ RET V573M MDM4 amplification FGF19 amplification – equivocal⧺ FGF3 amplification – equivocal⧺ FGF4 amplification – equivocal⧺ PIK3C2B amplification Microsatellite status MS-Stable Tumor Mutational Burden TMB-Low; 2 Muts/Mb	1	Letrozole + Ribociclib	9.14286	1	0
573	PTEN L320* CCND1 amplification – equivocal⧺ RET V573M MDM4 amplification FGF19 amplification – equivocal⧺ FGF3 amplification – equivocal⧺ FGF4 amplification – equivocal⧺ PIK3C2B amplification Microsatellite status MS-Stable Tumor Mutational Burden TMB-Low; 2 Muts/Mb	2	Cisplatin+5-FU	5.28571	1	0
573	PTEN L320* CCND1 amplification – equivocal⧺ RET V573M MDM4 amplification FGF19 amplification – equivocal⧺ FGF3 amplification – equivocal⧺ FGF4 amplification – equivocal⧺ PIK3C2B amplification Microsatellite status MS-Stable Tumor Mutational Burden TMB-Low; 2 Muts/Mb	3	Vaccine therapy	9	1	0
573	PTEN L320* CCND1 amplification – equivocal⧺ RET V573M MDM4 amplification FGF19 amplification – equivocal⧺ FGF3 amplification – equivocal⧺ FGF4 amplification – equivocal⧺ PIK3C2B amplification Microsatellite status MS-Stable Tumor Mutational Burden TMB-Low; 2 Muts/Mb	4	Eribulin	10.8571	1	0
574	PIK3CA C420R, E545A KRAS G12V NF1 loss CDKN2A/B loss KMT2C (MLL3) Q2247* MAP3K1 H1030fs*52 PMS2 loss exons 13-14 TP53 R175H Microsatellite status MS-Stable Tumor Mutational Burden TMB-Intermediate; 8 Muts/Mb	1	Eribulin	6.42857	1	0
574	PIK3CA C420R, E545A KRAS G12V NF1 loss CDKN2A/B loss KMT2C (MLL3) Q2247* MAP3K1 H1030fs*52 PMS2 loss exons 13-14 TP53 R175H Microsatellite status MS-Stable Tumor Mutational Burden TMB-Intermediate; 8 Muts/Mb	2	Gemcitabine + carboplatin	9.28571	1	0
577	FGFR1 amplification PTCH1 D1305Y MDM4 amplification MYC amplification CDH1 Q23* MAP2K4 loss MYST3 amplification PIK3C2B amplification TBX3 splice site 942-2A>G TET2 E1151* ZNF703 amplification Additional Findings† Microsatellite status MS-Stable Tumor Mutational Burden TMB-Intermediate; 6 Muts/Mb	1	Vaccine therapy	7.14286	1	0
577	FGFR1 amplification PTCH1 D1305Y MDM4 amplification MYC amplification CDH1 Q23* MAP2K4 loss MYST3 amplification PIK3C2B amplification TBX3 splice site 942-2A>G TET2 E1151* ZNF703 amplification Additional Findings† Microsatellite status MS-Stable Tumor Mutational Burden TMB-Intermediate; 6 Muts/Mb	2	Eribulin	9.85714	1	0
577	FGFR1 amplification PTCH1 D1305Y MDM4 amplification MYC amplification CDH1 Q23* MAP2K4 loss MYST3 amplification PIK3C2B amplification TBX3 splice site 942-2A>G TET2 E1151* ZNF703 amplification Additional Findings† Microsatellite status MS-Stable Tumor Mutational Burden TMB-Intermediate; 6 Muts/Mb	3	Gemcitabine + carboplatin	6.85714	1	0
577	FGFR1 amplification PTCH1 D1305Y MDM4 amplification MYC amplification CDH1 Q23* MAP2K4 loss MYST3 amplification PIK3C2B amplification TBX3 splice site 942-2A>G TET2 E1151* ZNF703 amplification Additional Findings† Microsatellite status MS-Stable Tumor Mutational Burden TMB-Intermediate; 6 Muts/Mb	4	Anastrozole + Ribociclib	33.2857	1	0
594	PIK3CA E545K BRAF V600E FANCD2 I1155fs*18 GATA3 R367L NUP93 E14K TP53 V272M Microsatellite status MS-Stable Tumor Mutational Burden TMB-Intermediate; 9 Muts/Mb	1	Anti-PD-L1	117.714	0	1
599	PTEN loss FGFR1 amplification – equivocal⧺ MDM2 amplification ABL1 K609del BCL2L1 amplification – equivocal⧺ FRS2 amplification RB1 S391* ZNF217 amplification Microsatellite status MS-Stable Tumor Mutational Burden TMB-Intermediate; 9 Muts/Mb	1	Anti-PD-L1 + AKT inhibitor + PARPi	9	1	0
600	PIK3CA H1047R TP53 G245S Microsatellite status MS-Stable Tumor Mutational Burden TMB-Intermediate; 7 Muts/Mb	1	trastuzumab + paclitaxel	19.2857	1	1
617	ESR1 D538G, amplification PIK3CA G1049R BRAF amplification MSI Status undetermined	1	Letrozole + Lenvatinib	22.4286	1	0
622	KMT2C (MLL3) Q618* RB1 loss exons 18-27 Microsatellite status MS-Stable Tumor Mutational Burden TMB-Low; 3 Muts/Mb	1	Everolimus + Exemestane	17.4286	1	0
622	KMT2C (MLL3) Q618* RB1 loss exons 18-27 Microsatellite status MS-Stable Tumor Mutational Burden TMB-Low; 3 Muts/Mb	2	Lenvatinib + Letrozole	109	1	1
633	No reportable genomic alterations were detected.	1	Eribulin	31.8571	1	0
633	No reportable genomic alterations were detected.	2	Fulvestrant + Ribociclib	55.7143	1	1
633	No reportable genomic alterations were detected.	3	TAS102	26.2857	1	1
633	No reportable genomic alterations were detected.	4	Exemestane + Everolimus	31.1429	0	0
641	CCND1 amplification ESR1 E380Q, Y537C PTCH1 R607T MEN1 I85fs*33 EPHA5 E279K FGF19 amplification – equivocal⧺ FGF3 amplification – equivocal⧺ FGF4 amplification – equivocal⧺ RB1 R255* SPEN E1043*, E431* TBX3 M322I TET2 R550Q TGFBR2 R537C TP53 R248Q Microsatellite status MS-Stable Tumor Mutational Burden TMB-High; 24 Muts/Mb	1	Anti-PD1 + Anti-CTLA4	24.5714	1	0
641	CCND1 amplification ESR1 E380Q, Y537C PTCH1 R607T MEN1 I85fs*33 EPHA5 E279K FGF19 amplification – equivocal⧺ FGF3 amplification – equivocal⧺ FGF4 amplification – equivocal⧺ RB1 R255* SPEN E1043*, E431* TBX3 M322I TET2 R550Q TGFBR2 R537C TP53 R248Q Microsatellite status MS-Stable Tumor Mutational Burden TMB-High; 24 Muts/Mb	2	Exemestane	11	1	0
641	CCND1 amplification ESR1 E380Q, Y537C PTCH1 R607T MEN1 I85fs*33 EPHA5 E279K FGF19 amplification – equivocal⧺ FGF3 amplification – equivocal⧺ FGF4 amplification – equivocal⧺ RB1 R255* SPEN E1043*, E431* TBX3 M322I TET2 R550Q TGFBR2 R537C TP53 R248Q Microsatellite status MS-Stable Tumor Mutational Burden TMB-High; 24 Muts/Mb	3	TAS102	76.4286	0	0
648	EGFR duplication exons 18-25, Q432R BCOR K922fs*14 CDKN2A/B loss TERT promoter -146C>T Microsatellite status MS-Stable Tumor Mutational Burden TMB-Intermediate; 8 Muts/Mb	1	Gemcitabine+Docetaxel	4.57143	1	0
649	No reportable genomic alterations were detected	1	Lenvatininb + Letrozole	4.57143	1	0
649	No reportable genomic alterations were detected	2	TAS102	16.5714	1	0
649	No reportable genomic alterations were detected	3	Vinorelbine	8	1	0
649	No reportable genomic alterations were detected	4	Cisplatin + gemcitabine	10.5714	1	0
654	TP53 H193R	1	Letrozole + Lenvatinib	184	0	1
660	AKT1 amplification - equivocal† CDK4 amplification ERBB2 amplification - equivocal† ESR1 Y537N PALB2 loss exons 12-13 KRAS amplification AURKA amplification ARFRP1 amplification BCL2L2 amplification GNAS amplification SOX9 E75K SPEN S1492fs*3 ZNF217 amplification Microsatellite Status -MS-Stable Tumor Mutational Burden - TMB-Intermediate (9 Muts/Mb)	1	Olaparib	24.2857	1	0
660	AKT1 amplification - equivocal† CDK4 amplification ERBB2 amplification - equivocal† ESR1 Y537N PALB2 loss exons 12-13 KRAS amplification AURKA amplification ARFRP1 amplification BCL2L2 amplification GNAS amplification SOX9 E75K SPEN S1492fs*3 ZNF217 amplification Microsatellite Status -MS-Stable Tumor Mutational Burden - TMB-Intermediate (9 Muts/Mb)	2	Carbiplatin + Gemcitabine	7.42857	1	0
660	AKT1 amplification - equivocal† CDK4 amplification ERBB2 amplification - equivocal† ESR1 Y537N PALB2 loss exons 12-13 KRAS amplification AURKA amplification ARFRP1 amplification BCL2L2 amplification GNAS amplification SOX9 E75K SPEN S1492fs*3 ZNF217 amplification Microsatellite Status -MS-Stable Tumor Mutational Burden - TMB-Intermediate (9 Muts/Mb)	3	Cisplatin + Vinorelbine	16.4286	1	0
660	AKT1 amplification - equivocal† CDK4 amplification ERBB2 amplification - equivocal† ESR1 Y537N PALB2 loss exons 12-13 KRAS amplification AURKA amplification ARFRP1 amplification BCL2L2 amplification GNAS amplification SOX9 E75K SPEN S1492fs*3 ZNF217 amplification Microsatellite Status -MS-Stable Tumor Mutational Burden - TMB-Intermediate (9 Muts/Mb)	4	Fulvestrant + abemaciclib	9.28571	1	0
660	AKT1 amplification - equivocal† CDK4 amplification ERBB2 amplification - equivocal† ESR1 Y537N PALB2 loss exons 12-13 KRAS amplification AURKA amplification ARFRP1 amplification BCL2L2 amplification GNAS amplification SOX9 E75K SPEN S1492fs*3 ZNF217 amplification Microsatellite Status -MS-Stable Tumor Mutational Burden - TMB-Intermediate (9 Muts/Mb)	5	Eribulin	7	1	0
667	FGFR1 amplification TSC1 splice site 737+1G>C NSD3 (WHSC1L1) amplification TP53 R273H ZNF703 amplification Microsatellite Status - MS-Stable Tumor Mutational Burden - TMB-Low (4 Muts/Mb)	1	Letrozole + Palbocilib	23.8571	1	0
667	FGFR1 amplification TSC1 splice site 737+1G>C NSD3 (WHSC1L1) amplification TP53 R273H ZNF703 amplification Microsatellite Status - MS-Stable Tumor Mutational Burden - TMB-Low (4 Muts/Mb)	2	Capecitabine	8	1	0
669	AKT3 amplification - equivocal† BCL2 amplification CCND1 amplification MDM4 amplification PIK3CA E542K PTEN splice site 79_79+30del31 ARID1A Q1066* FGF19 amplification FGF3 amplification FGF4 amplification IKBKE amplification PIK3C2B amplification Microsatellite Status -MS-Stable Tumor Mutational Burden - TMB-Intermediate (8 Muts/Mb)	1	Carboplatin + Gemcitabine	5.71429	1	0
669	AKT3 amplification - equivocal† BCL2 amplification CCND1 amplification MDM4 amplification PIK3CA E542K PTEN splice site 79_79+30del31 ARID1A Q1066* FGF19 amplification FGF3 amplification FGF4 amplification IKBKE amplification PIK3C2B amplification Microsatellite Status -MS-Stable Tumor Mutational Burden - TMB-Intermediate (8 Muts/Mb)	2	Paclitaxel	23.1429	1	1
669	AKT3 amplification - equivocal† BCL2 amplification CCND1 amplification MDM4 amplification PIK3CA E542K PTEN splice site 79_79+30del31 ARID1A Q1066* FGF19 amplification FGF3 amplification FGF4 amplification IKBKE amplification PIK3C2B amplification Microsatellite Status -MS-Stable Tumor Mutational Burden - TMB-Intermediate (8 Muts/Mb)	3	Vinorelbine	7	1	0
669	AKT3 amplification - equivocal† BCL2 amplification CCND1 amplification MDM4 amplification PIK3CA E542K PTEN splice site 79_79+30del31 ARID1A Q1066* FGF19 amplification FGF3 amplification FGF4 amplification IKBKE amplification PIK3C2B amplification Microsatellite Status -MS-Stable Tumor Mutational Burden - TMB-Intermediate (8 Muts/Mb)	4	TAS102	5	1	0
671	CCND1 amplification FGF19 amplification - equivocal† FGF3 amplification - equivocal† FGF4 amplification - equivocal† TP53 F109_F113del Microsatellite Status -MS-Stable Tumor Mutational Burden - TMB-Intermediate (6 Muts/Mb)	1	Letrozole + Lenvatinib	85.1429	1	1
711	Qualified Report ZNF703 amplification PIM1 amplification CCND3 amplification VEGFA amplification WHSC1L1 amplification PIK3CA amplification CDK4 amplification PIK3CA H1047R TMB 2.52 MSI MSI-Stable	1	Eribulin	37.7143	1	0
711	Qualified Report ZNF703 amplification PIM1 amplification CCND3 amplification VEGFA amplification WHSC1L1 amplification PIK3CA amplification CDK4 amplification PIK3CA H1047R TMB 2.52 MSI MSI-Stable	2	TAS 102	53.8571	1	0
711	Qualified Report ZNF703 amplification PIM1 amplification CCND3 amplification VEGFA amplification WHSC1L1 amplification PIK3CA amplification CDK4 amplification PIK3CA H1047R TMB 2.52 MSI MSI-Stable	3	Carboplatin + Gemcitabine	23.7143	1	0
717	MYC amplification RAD21 amplification CCNE1 amplification POLD1 F637L PIK3CA G1049R TP53 R342* TMB 5.04 MSI MSI-Stable	1	Capecitabine	5.42857	1	0
733	CTNNB1 Y331* PIK3R1 E451_Y452del TP53 R175H TMB 6.30 MSI MSI-Stable	1	Anti IL-1B + anti-PD1	3.42857	1	0
735	BCL2L1 amplification GNAS amplification CDKN2B loss ERBB2 amplification MTAP loss CDKN2A loss TMB 5.04 MSI MSI-Stable	1	Vaccine therapy	8.71429	1	0
737	CCND1 amp WHSC1L1 amp FGF4 amp FGF3 amp EMSY amp FGFR1 amp ZNF703 amp FGF19 amp	1	Capecitabine	36.2857	1	0
737	CCND1 amp WHSC1L1 amp FGF4 amp FGF3 amp EMSY amp FGFR1 amp ZNF703 amp FGF19 amp	2	Docetaxel + cyclophosphamide	6	1	0
737	CCND1 amp WHSC1L1 amp FGF4 amp FGF3 amp EMSY amp FGFR1 amp ZNF703 amp FGF19 amp	3	Carboplatin + gemcitabine	12.1429	1	0
737	CCND1 amp WHSC1L1 amp FGF4 amp FGF3 amp EMSY amp FGFR1 amp ZNF703 amp FGF19 amp	4	Fulvestrant + Palbociclib	7.85714	1	0
740	MYC amplification FGF12 amplification BCL2L1 amplification NOTCH3 amplification RAD21 amplification LYN amplification CBFB E84fs*32 PIK3CA E545K CASP8 P363fs*37 TP53 splice site 673-1G>C TMB 1.26 MSI MSI-Stable	1	Anti-PD-L1 + AKT inhibitor + PARPi	26	1	0
740	MYC amplification FGF12 amplification BCL2L1 amplification NOTCH3 amplification RAD21 amplification LYN amplification CBFB E84fs*32 PIK3CA E545K CASP8 P363fs*37 TP53 splice site 673-1G>C TMB 1.26 MSI MSI-Stable	2	Eribulin	4.14286	1	0
744	SGK1 SGK1-VTA1 truncation TP53 D281H TMB 3.78 MSI MSI-Stable	1	TAS102	12	1	0
744	SGK1 SGK1-VTA1 truncation TP53 D281H TMB 3.78 MSI MSI-Stable	2	Carboplatin + gemcitabine	13.1429	1	1
744	SGK1 SGK1-VTA1 truncation TP53 D281H TMB 3.78 MSI MSI-Stable	3	Eribulin	3.57143	1	0
747	Qualified Report ESR1 Y537N PIK3CA Q546R TMB Not Evaluable MSI Not Evaluable	1	TAS102	103.857	0	0
763	PIK3CA E542K GATA3 S438fs*39 TMB 1.26 MSI MSI-Stable	1	Fulvestrant + Alpelisib	7	1	0
763	PIK3CA E542K GATA3 S438fs*39 TMB 1.26 MSI MSI-Stable	2	Exemestant + Everolimus	67.5714	0	0
774	RAD21 amplification MYC amplification ESR1 Y537C TMB 3.78 MSI MSI-Stable	1	Tamoxifen + ribociclib	74.5714	0	1
827	PIK3C2B amplification MDM4 amplification ERBB2 amplification ESR1 amplification CCND1 amplification ZNF217 amplification FGF4 amplification FGF3 amplification FGF19 amplification GATA3 W329fs*23 TP53 R273P GATA3 P409fs*99 CBFB splice site 165+1G>C TMB 18.91 MSI MSI-Stable	1	TDM1	22.4286	1	0
827	PIK3C2B amplification MDM4 amplification ERBB2 amplification ESR1 amplification CCND1 amplification ZNF217 amplification FGF4 amplification FGF3 amplification FGF19 amplification GATA3 W329fs*23 TP53 R273P GATA3 P409fs*99 CBFB splice site 165+1G>C TMB 18.91 MSI MSI-Stable	2	STAT3i+Herceptin	6	1	0
827	PIK3C2B amplification MDM4 amplification ERBB2 amplification ESR1 amplification CCND1 amplification ZNF217 amplification FGF4 amplification FGF3 amplification FGF19 amplification GATA3 W329fs*23 TP53 R273P GATA3 P409fs*99 CBFB splice site 165+1G>C TMB 18.91 MSI MSI-Stable	3	Pembrolizumab	6	1	0
827	PIK3C2B amplification MDM4 amplification ERBB2 amplification ESR1 amplification CCND1 amplification ZNF217 amplification FGF4 amplification FGF3 amplification FGF19 amplification GATA3 W329fs*23 TP53 R273P GATA3 P409fs*99 CBFB splice site 165+1G>C TMB 18.91 MSI MSI-Stable	4	Xeloda + lapatinib + herceptin	27.8571	1	0
827	PIK3C2B amplification MDM4 amplification ERBB2 amplification ESR1 amplification CCND1 amplification ZNF217 amplification FGF4 amplification FGF3 amplification FGF19 amplification GATA3 W329fs*23 TP53 R273P GATA3 P409fs*99 CBFB splice site 165+1G>C TMB 18.91 MSI MSI-Stable	5	Docetaxel + Herceptin + pertuzumab	15	1	0
827	PIK3C2B amplification MDM4 amplification ERBB2 amplification ESR1 amplification CCND1 amplification ZNF217 amplification FGF4 amplification FGF3 amplification FGF19 amplification GATA3 W329fs*23 TP53 R273P GATA3 P409fs*99 CBFB splice site 165+1G>C TMB 18.91 MSI MSI-Stable	6	TAS102	8	1	0
836	Qualified Report ERBB2 amplification GATA3 L355fs*17 MAP2K4 R287H PIK3CA H1047L TMB 3.78 MSI MSI-Stable	1	Capecitabine + Herceptin	73.2857	1	0
836	Qualified Report ERBB2 amplification GATA3 L355fs*17 MAP2K4 R287H PIK3CA H1047L TMB 3.78 MSI MSI-Stable	2	TDM1	11.7143	1	0
836	Qualified Report ERBB2 amplification GATA3 L355fs*17 MAP2K4 R287H PIK3CA H1047L TMB 3.78 MSI MSI-Stable	3	Tamoxifen + Everolimus	18	1	0
841	AKT1 E17K BCL2L1 amplification CDK4 amplification CDKN2A D108N SMAD4 D351H TP53 R333fs*12 TMB 7.57 MSI MSI-Stable	1	Exemestant + Everolimus	11.7143	1	0
841	AKT1 E17K BCL2L1 amplification CDK4 amplification CDKN2A D108N SMAD4 D351H TP53 R333fs*12 TMB 7.57 MSI MSI-Stable	2	Capecitabine	81.2857	1	1
841	AKT1 E17K BCL2L1 amplification CDK4 amplification CDKN2A D108N SMAD4 D351H TP53 R333fs*12 TMB 7.57 MSI MSI-Stable	3	TAS102	7	0	0
856	ESR1 D538G PIK3CA H1047R MSI stable TMB 5.04	1	Fulvestrant + Alpelisib	47.7143	1	1
856	ESR1 D538G PIK3CA H1047R MSI stable TMB 5.04	2	TAS102	18.8571	0	0
873	AKT E17K CDK6 amp EPHB4 amp HGF amp TP53 K132R MSI stable TMB 0	1	Vinorelbine	24	1	0
873	AKT E17K CDK6 amp EPHB4 amp HGF amp TP53 K132R MSI stable TMB 0	2	TAS102	9.14286	1	0
873	AKT E17K CDK6 amp EPHB4 amp HGF amp TP53 K132R MSI stable TMB 0	3	Carboplatin + Gemcitabine	19.7143	1	0
873	AKT E17K CDK6 amp EPHB4 amp HGF amp TP53 K132R MSI stable TMB 0	4	Anti-PD-L1 + AKT inhibitor + PARPi	19.4286	1	0
854	BRAF D594N CDH1 N174fs*41 KEAP1 M503I MCL1 amplification NF1 S1567* NF1 splice site 3314+1G>C PIK3C2B amplification PIK3CA E542K PIK3CA I1058L PTEN PTEN-HIVEP3 truncation RBM10 Q79* TMB 16.39 MSI MSI-Stable	1	Capcitabine	53	1	0
854	BRAF D594N CDH1 N174fs*41 KEAP1 M503I MCL1 amplification NF1 S1567* NF1 splice site 3314+1G>C PIK3C2B amplification PIK3CA E542K PIK3CA I1058L PTEN PTEN-HIVEP3 truncation RBM10 Q79* TMB 16.39 MSI MSI-Stable	2	Pembrolizumab	44.8571	0	1
907	ERBB2 amplification LYN amplification MYC amplification NOTCH2 NOTCH2 truncation PIK3CA H1047R RAD21 amplification RPTOR amplification TP53 P278R TMB 6.30 MSI MSI-Stable	1	STAT3i+Herceptin	6	1	0
907	ERBB2 amplification LYN amplification MYC amplification NOTCH2 NOTCH2 truncation PIK3CA H1047R RAD21 amplification RPTOR amplification TP53 P278R TMB 6.30 MSI MSI-Stable	2	Tucatinib/XELODA/Herceptin	21	1	1
907	ERBB2 amplification LYN amplification MYC amplification NOTCH2 NOTCH2 truncation PIK3CA H1047R RAD21 amplification RPTOR amplification TP53 P278R TMB 6.30 MSI MSI-Stable	3	Carboplatin + Gemcitabine + Herceptin	6.42857	1	0
907	ERBB2 amplification LYN amplification MYC amplification NOTCH2 NOTCH2 truncation PIK3CA H1047R RAD21 amplification RPTOR amplification TP53 P278R TMB 6.30 MSI MSI-Stable	4	Doxorubicin + cyclophosphamide	6	1	0
907	ERBB2 amplification LYN amplification MYC amplification NOTCH2 NOTCH2 truncation PIK3CA H1047R RAD21 amplification RPTOR amplification TP53 P278R TMB 6.30 MSI MSI-Stable	5	TAS102	5.42857	1	0
911	FGFR1 amplification MAP3K1 S782* PIK3CA Q546R PTCH1 splice site 1602+2T>C PTEN T319fs*1 PTEN V290fs*8 RB1 E691* SPEN E1871* WHSC1L1 amplification TMB 3.78 MSI MSI-Stable	1	Anti-PD1 + AntiLAG525 + Anti IL-1B	81	0	0
913	AKT1 E17K CCND1 amplification EMSY amplification FGF19 amplification FGF4 amplification MAP2K4 MAP2K4 truncation TMB 1.26 MSI MSI-Stable	1	Anaztrozole + palbociclib	13.1429	1	0
904	BCL2L2 amplification CDK4 amplification FGFR1 amplification RAD21 amplification TP53 splice site 919+1G>A WHSC1L1 amplification ZNF703 amplification TMB 6.30 MSI Not Evaluable	1	TAS102	37	1	0
904	BCL2L2 amplification CDK4 amplification FGFR1 amplification RAD21 amplification TP53 splice site 919+1G>A WHSC1L1 amplification ZNF703 amplification TMB 6.30 MSI Not Evaluable	2	Exemestane + everolimus	10.2857	1	0
904	BCL2L2 amplification CDK4 amplification FGFR1 amplification RAD21 amplification TP53 splice site 919+1G>A WHSC1L1 amplification ZNF703 amplification TMB 6.30 MSI Not Evaluable	3	Talazoparib + XPO1i	9	1	0
904	BCL2L2 amplification CDK4 amplification FGFR1 amplification RAD21 amplification TP53 splice site 919+1G>A WHSC1L1 amplification ZNF703 amplification TMB 6.30 MSI Not Evaluable	4	Capecitabine	9.85714	1	0
929	BRCA2 N319fs*8 BRCA2 V323fs*1 GATA3 P409fs*99 MYC amplification PIK3CA E545A RAD21 RAD21 truncation RB1 loss SMAD4 L201fs*6 TP53 splice site 783-77_785del80 TMB 6.30 MSI MSI-Stable	1	Eribulin	8.14286	1	0
929	BRCA2 N319fs*8 BRCA2 V323fs*1 GATA3 P409fs*99 MYC amplification PIK3CA E545A RAD21 RAD21 truncation RB1 loss SMAD4 L201fs*6 TP53 splice site 783-77_785del80 TMB 6.30 MSI MSI-Stable	2	Paclitaxel	12.4286	0	0
929	BRCA2 N319fs*8 BRCA2 V323fs*1 GATA3 P409fs*99 MYC amplification PIK3CA E545A RAD21 RAD21 truncation RB1 loss SMAD4 L201fs*6 TP53 splice site 783-77_785del80 TMB 6.30 MSI MSI-Stable	3	Liposomal Doxorubicin	3.85714	1	0
935	LYN amplification ZNF217 amplification AURKA amplification MYC amplification GNAS amplification ARFRP1 amplification ERBB2 amplification RAD21 amplification ESR1 D538G Tumor Mutational Burden 3.78 mutations-per-megabase Microsatellite Instability MS-Stable	1	Cisplatin + 5-FU	24	1	0
937	ARFRP1 amplification AURKA amplification BCL2L1 amplification CCND1 amplification EMSY amplification FGF19 amplification FGF3 amplification FGF4 amplification GNAS amplification JAK1 V310I NFKBIA amplification PIK3CA amplification PIK3CA H1047R TP53 R213fs*34 ZNF217 amplification TMB 5.04 MSI MSI-Stable	1	Capecitabine + vinorelbine	10.2857	1	0
958	ERBB2 amplification C17orf39 amplification RAD21 amplification EPHB4 amplification JUN amplification CSF3R amplification CDK12 CDK12-CCL23 truncation TP53 D259Y KDM5A R782Q Tumor Mutational Burden 5.04 mutations-per-megabase Microsatellite Instability MS-Stable	1	Carboplatin + Gemcitbaine + Herceptin	49.7143	1	1
958	ERBB2 amplification C17orf39 amplification RAD21 amplification EPHB4 amplification JUN amplification CSF3R amplification CDK12 CDK12-CCL23 truncation TP53 D259Y KDM5A R782Q Tumor Mutational Burden 5.04 mutations-per-megabase Microsatellite Instability MS-Stable	2	TAS102	9	0	0
966	GENE ALTERATION AKT1 amplification AKT1 E17K MSH2 Q337* TP53 V157fs*30 CDK12 Q937fs*18 MST1R I1113M ERRFI1 R244Q Tumor Mutational Burden 18.91 mutations-per-megabase Microsatellite Instability MS-Stable	1	Vinorelbine	10.7143	1	0
966	GENE ALTERATION AKT1 amplification AKT1 E17K MSH2 Q337* TP53 V157fs*30 CDK12 Q937fs*18 MST1R I1113M ERRFI1 R244Q Tumor Mutational Burden 18.91 mutations-per-megabase Microsatellite Instability MS-Stable	2	Pembrolizumab	59.7143	0	1
968	ARFRP1 amplification AKT2 amplification RAD21 amplification CDK4 amplification GNAS amplification PIK3CA E545K Tumor Mutational Burden 3.78 mutations-per-megabase Microsatellite Instability MS-Stable	1	Anti-PD-L1 + AKT inhibitor + PARPi	32	1	0
968	ARFRP1 amplification AKT2 amplification RAD21 amplification CDK4 amplification GNAS amplification PIK3CA E545K Tumor Mutational Burden 3.78 mutations-per-megabase Microsatellite Instability MS-Stable	2	Caepcitabine	24.5714	0	0
1000	ERBB2 L755P MAP3K1 D1040fs*1 Tumor Mutational Burden Not Evaluable Microsatellite Instability Not Evaluable	1	Capecitabine	32.5714	1	1
1000	ERBB2 L755P MAP3K1 D1040fs*1 Tumor Mutational Burden Not Evaluable Microsatellite Instability Not Evaluable	2	Paclitaxel	19.7143	1	0
1027	MCL1 amplification FLT3 amplification TP53 loss AKT3 amplification CDK8 amplification RB1 Q62* Tumor Mutational Burden 3.78 mutations-per-megabase Microsatellite Instability Not Evaluable	1	Gemcitabine + carboplatin + trastuzumab	22.8571	1	1
1044	SPEN R2340fs*13 KDM5C L482fs*17 MERTK S428G GATA3 P409fs*99 AKT1 E17K Tumor Mutational Burden 2.52 mutations-per-megabase Microsatellite Instability MS-Stable	1	Capecitabine	20.4286	1	0
1044	SPEN R2340fs*13 KDM5C L482fs*17 MERTK S428G GATA3 P409fs*99 AKT1 E17K Tumor Mutational Burden 2.52 mutations-per-megabase Microsatellite Instability MS-Stable	2	Paclitaxel	7	1	0
1058	FGF4 amplification MYC amplification CCND1 amplification FGF3 amplification FGF19 amplification MCL1 amplification PIK3CA H1047L Tumor Mutational Burden 3.78 mutations-per-megabase Microsatellite Instability Not Evaluable	1	Fulvestrant + Alpelisib	64.7143	0	0
1077	PIM1 amplification WHSC1L1 amplification CCND3 amplification SRC amplification RAD21 amplification ARAF amplification MYC amplification FGF23 R187W TP53 Y107* Tumor Mutational Burden 5.04 mutations-per-megabase Microsatellite Instability MS-Stable	1	Capecitabine	15.4286	1	0
1077	PIM1 amplification WHSC1L1 amplification CCND3 amplification SRC amplification RAD21 amplification ARAF amplification MYC amplification FGF23 R187W TP53 Y107* Tumor Mutational Burden 5.04 mutations-per-megabase Microsatellite Instability MS-Stable	2	Carboplatin + Gemcitabine	5.28571	1	0
1077	PIM1 amplification WHSC1L1 amplification CCND3 amplification SRC amplification RAD21 amplification ARAF amplification MYC amplification FGF23 R187W TP53 Y107* Tumor Mutational Burden 5.04 mutations-per-megabase Microsatellite Instability MS-Stable	3	Eribulin	13.2857	1	0
1121	RB1 loss PALB2 PALB2 truncation KDM5C KDM5C-SYNPR truncation TP53 M1K PIK3CA H1047R Tumor Mutational Burden 6.30 mutations-per-megabase Microsatellite Instability MS-Stable	1	Eribulin	14.5714	1	1
1136	EMSY amplification PIK3CA E545K PIK3CA E542K TP53 C242fs*5 PIK3CA D538N PIK3R1 W583del Tumor Mutational Burden 6.30 mutations-per-megabase Microsatellite Instability MS-Stable	1	Liposomal doxorubicin	5.28571	1	0
1136	EMSY amplification PIK3CA E545K PIK3CA E542K TP53 C242fs*5 PIK3CA D538N PIK3R1 W583del Tumor Mutational Burden 6.30 mutations-per-megabase Microsatellite Instability MS-Stable	2	Eribulin + Bevacizumab	26	0	1
1150	MDM2 amplification CDH1 Q255* RB1 L331fs*9 ARID1A K2146fs*55 KEL M1T AKT1 E17K PIK3CA H1047R PIK3CA E545K ATRX K589fs*32 Tumor Mutational Burden 17.65 mutations-per-megabase Microsatellite Instability MS-Stable	1	Anti-PD-L1 + AKT inhibitor + PARPi	36.5714	0	1
893	EPHA3 amplification MAP3K1 T1231fs*8 PIK3CA H1047R PIK3CA E453K ESR1 L536Q MAP3K1 N1079fs*2 Tumor Mutational Burden 6.30 mutations-per-megabase Microsatellite Instability MS-Stable	1	Anti-PD-L1 + AKT inhibitor + PARPi	34	0	1
1195	RAD21 amplification FGF3 amplification MYC amplification FGF4 amplification CCND1 amplification FGF19 amplification WHSC1L1 amplification FGFR1 amplification BCL2L1 amplification ZNF703 amplification PIK3CA Y1021H PIK3CA E542K Tumor Mutational Burden 3.78 mutations-per-megabase Microsatellite Instability MS-Stable	1	Alpelisib/fulvestrant	39.4286	1	0
1231	WHSC1L1 amplification FGFR1 amplification KRAS amplification ZNF703 amplification GATA3 H424fs*84 Tumor Mutational Burden 7.57 mutations-per-megabase Microsatellite Instability MS-Stable	1	Capecitabine	12.2857	0	0
1252	MAP2K4 loss ESR1 amplification TP53 Y234C Tumor Mutational Burden 5.04 mutations-per-megabase Microsatellite Instability MS-Stable	1	Capecitabine	23.1429	1	0
1290	FGF4 amplification CDK4 amplification RAD21 amplification BRAF amplification CCND1 amplification FGF19 amplification MYC amplification NKX2-1 amplification KEL amplification MDM2 amplification NFKBIA amplification FGF3 amplification CREBBP CREBBP truncation AKT1 E17K TP53 R248W SMAD4 S485* Tumor Mutational Burden 1.26 mutations-per-megabase Microsatellite Instability MS-Stable	1	AKTi	2.57143	1	0
1224	RAD21 amplification FGF3 amplification MDM2 amplification ERBB3 amplification CCND1 amplification FGF19 amplification ESR1 amplification MYC amplification FGF4 amplification CDK4 amplification MCL1 amplification PIK3CA E542K PIK3CA M1043I Tumor Mutational Burden 1.26 mutations-per-megabase Microsatellite Instability MS-Stable	1	Anti-PD-L1 + AKT inhibitor + PARPi	8.71429	0	0
