# Supplementary material for: Molecular profiling of metastatic breast cancer and target-based therapeutic matching in an Asian tertiary phase I oncology unit
Source: Front Oncol. 2024 May 15;14:1342346. doi: 10.3389/fonc.2024.1342346 (PMC11133600; doi:10.3389/fonc.2024.1342346)
Supplement: Supplementary file 3 [file DataSheet_3.xlsx]

## Sheet: Sheet1
ID	NGS data_free text	OS_months	Survival status Death =1, alive=0
7	1) EGFR_C1818Y 2) FLT3 _V581M 3) RET _S904F 4) TP53 _V216E 5) TP53_A69V	6.6037	0
11	PIK3CA_E545K	1.70842	0
43	(A) PIK3CA A400V, PIK3CA H1047R, RET L923FNRAS_L19DfsTer12	2.23409	1
48	PIK3CA_H1047R	9.16632	1
52	1 PTEN loss 2 CDKN2A H83Y subclonal 3 TP53 N288fs*18 4 MAP2K loss 5 equivocal FGF19, FGF4 and FGF4 ampification 6 EMSY amplification 7 equivocal CCND1 amplification	10.3491	0
62	No mutation	6.50513	1
88	ATM_F858L PIK3CA_I391M TP53_L299RfsTer46	5.78234	0
98	AKT1_E17K	16.7885	1
99	TP53_R248W	26.9076	1
107	AKT1_E17K TP53_E204*	0.722793	0
117	TP53 Y220C	0.722793	1
118	AKT1 E17K TP53 A159V	44.4517	1
121	PIK3CA_H1047R	7.8193	1
146	FBXW7_N392S TP53_H214R	11.1704	1
149	PIK3CA_E542K SMARCB1_T72K	25.9877	0
182	No mutation	2.52977	1
198	No mutation	21.2238	1
208	TP53_R273H	0.525667	0
228	No mutations	21.4867	1
242	PTEN splice site 80-23_del, ESR1 D538G	9.16632	1
251	PIK3CA_H1047R	14.5873	1
253	No mutations	59.8275	0
263	PIK3CA_H1047R	15.1458	1
277	PIK3CA_E542K, TP53_E286G	11.7947	1
281	PIK3CA_H1047R	3.74538	1
282	PIK3CA_E542K JAK3_V722I	22.2752	0
299	TP53_R175H	22.308	1
312	PIK3CA_N345K	6.27515	1
340	ERBB4_M322K,PIK3CA_H1047R,SMO_N202I	5.25667	1
345	PIK3CA_H1047R	4.23819	1
362	PIK3CA_H1047R, TP53_C242S	7.8193	1
363	SMARCB1_T72K	3.74538	1
370	PIK3CA_KI111-112N, AKT1_E17K	4.50103	1
372	AKT1 E17K	5.68378	1
377	PTEN_R233*, RB1_Q762*, TP53_R213*, SMAD4_R445*, SMARCB1_T72K	48.1643	0
407	PIK3CA (E453K, E542K)	7.12936	1
408	No mutations detected	19.0226	1
476	ERBB2 amplification – equivocal⧺ PIK3CA H1047R CDKN2B rearrangement exon 2 NOTCH2 deletion exons 3-27 TAF1 A19fs*50 TP53 E286* Microsatellite status MS-Stable Tumor Mutation Burden TMB-Intermediate; 10 Muts/Mb	15.8357	1
488	EPHB1 amplification PIK3CA amplification PIK3CB amplification TP53 splice site 376-2delA KRAS G12D PIK3CA H1047R	13.6674	1
491	ERBB2 amplification ARFRP1 amplification RPTOR amplification TOP2A amplification TP53 R175H Microsatellite status MS-Stable Tumor Mutation Burden TMB-Low; 4 Muts/Mb	1.51129	0
496	CCND1 amplification FGFR1 amplification MYC amplification – equivocal⧺ SMARCB1 R53L C11orf30 (EMSY) amplification FGF19 amplification FGF3 amplification FGF4 amplification GATA3 P409fs*99 MYST3 amplification ZNF703 amplification Microsatellite status MS-Stable Tumor Mutational Burden TMB-Low; 4 Muts/Mb	5.19097	1
502	AURKA amplification - equivocal† ESR1 D538G ARFRP1 amplification ARID1A I934fs*7 CDKN1B E126fs*8 GATA3 S414fs*94 GNAS amplification NFKBIA amplification NKX2-1 amplification - equivocal† ZNF217 amplification Microsatellite Status - MS-Stable Tumor Mutational Burden - TMB-Intermediate (9 Muts/Mb)	29.4374	1
505	PALB2 splice site 2748+1G>A PIK3CA E110del, R88Q ESR1 D538G EPHB1 M447I Microsatellite status MS-Stable Tumor Mutation Burden TMB-Intermediate; 16 Muts/Mb	31.2772	0
511	PIK3CA amplification – equivocal⧺ BRCA1 A322fs*19 CDC73 deletion exons 11-12 GATA3 E228* PRKCI amplification – equivocal⧺ RB1 splice site 1498+1G>C TERC amplification – equivocal⧺ TP53 S127F Microsatellite status MS-Stable Tumor Mutation Burden TMB-Low; 4 Muts/Mb	30.0616	1
530	BRCA1 rearrangement intron 7 ERBB2 amplification CCND1 amplification AURKA amplification JAK3 R948C CDH1 M875fs*40 CDKN2A/B loss FGF19 amplification FGF3 amplification FGF4 amplification GNAS amplification TOP2A amplification ZNF217 amplification Microsatellite status MS-Stable Tumor Mutation Burden TMB-Intermediate; 7 Muts/Mb	8.08214	0
538	BRCA1 Q544* ESR1 Y537S – equivocal⧺ FGFR1 amplification TP53 F270V, R175H, R280T – equivocal⧺	9.13347	1
549	BRIP1 N196S TP53 R273P FANCE A24fs*60 CDK8 amlp KMT2C deletion NF1 duplication	4.73101	1
565	CCND1 Amp VEGFA amp KDM5A amp WHSC1L1 amp PTEN loss FGF3 amp MDM2 amp ESR1 amp CDK4 amp BRAF amp FGFR1 amp FGF4 amp FGF 19 amp GATA3 p409fs*99	1.80698	1
573	PTEN L320* CCND1 amplification – equivocal⧺ RET V573M MDM4 amplification FGF19 amplification – equivocal⧺ FGF3 amplification – equivocal⧺ FGF4 amplification – equivocal⧺ PIK3C2B amplification Microsatellite status MS-Stable Tumor Mutational Burden TMB-Low; 2 Muts/Mb	11.5318	1
574	PIK3CA C420R, E545A KRAS G12V NF1 loss CDKN2A/B loss KMT2C (MLL3) Q2247* MAP3K1 H1030fs*52 PMS2 loss exons 13-14 TP53 R175H Microsatellite status MS-Stable Tumor Mutational Burden TMB-Intermediate; 8 Muts/Mb	4.99384	1
577	FGFR1 amplification PTCH1 D1305Y MDM4 amplification MYC amplification CDH1 Q23* MAP2K4 loss MYST3 amplification PIK3C2B amplification TBX3 splice site 942-2A>G TET2 E1151* ZNF703 amplification Additional Findings† Microsatellite status MS-Stable Tumor Mutational Burden TMB-Intermediate; 6 Muts/Mb	13.7002	1
594	PIK3CA E545K BRAF V600E FANCD2 I1155fs*18 GATA3 R367L NUP93 E14K TP53 V272M Microsatellite status MS-Stable Tumor Mutational Burden TMB-Intermediate; 9 Muts/Mb	27.0719	0
599	PTEN loss FGFR1 amplification – equivocal⧺ MDM2 amplification ABL1 K609del BCL2L1 amplification – equivocal⧺ FRS2 amplification RB1 S391* ZNF217 amplification Microsatellite status MS-Stable Tumor Mutational Burden TMB-Intermediate; 9 Muts/Mb	5.32238	1
600	PIK3CA H1047R TP53 G245S Microsatellite status MS-Stable Tumor Mutational Burden TMB-Intermediate; 7 Muts/Mb	11.7947	1
617	ESR1 D538G, amplification PIK3CA G1049R BRAF amplification MSI Status undetermined	5.74949	1
622	KMT2C (MLL3) Q618* RB1 loss exons 18-27 Microsatellite status MS-Stable Tumor Mutational Burden TMB-Low; 3 Muts/Mb	31.6057	1
633	No reportable genomic alterations were detected.	35.6797	0
641	CCND1 amplification ESR1 E380Q, Y537C PTCH1 R607T MEN1 I85fs*33 EPHA5 E279K FGF19 amplification – equivocal⧺ FGF3 amplification – equivocal⧺ FGF4 amplification – equivocal⧺ RB1 R255* SPEN E1043*, E431* TBX3 M322I TET2 R550Q TGFBR2 R537C TP53 R248Q Microsatellite status MS-Stable Tumor Mutational Burden TMB-High; 24 Muts/Mb	27.269	0
648	EGFR duplication exons 18-25, Q432R BCOR K922fs*14 CDKN2A/B loss TERT promoter -146C>T Microsatellite status MS-Stable Tumor Mutational Burden TMB-Intermediate; 8 Muts/Mb	4.17248	1
649	No reportable genomic alterations were detected	15.5072	1
654	TP53 H193R	42.3162	0
660	AKT1 amplification - equivocal† CDK4 amplification ERBB2 amplification - equivocal† ESR1 Y537N PALB2 loss exons 12-13 KRAS amplification AURKA amplification ARFRP1 amplification BCL2L2 amplification GNAS amplification SOX9 E75K SPEN S1492fs*3 ZNF217 amplification Microsatellite Status -MS-Stable Tumor Mutational Burden - TMB-Intermediate (9 Muts/Mb)	18.8912	1
667	FGFR1 amplification TSC1 splice site 737+1G>C NSD3 (WHSC1L1) amplification TP53 R273H ZNF703 amplification Microsatellite Status - MS-Stable Tumor Mutational Burden - TMB-Low (4 Muts/Mb)	8.1807	1
669	AKT3 amplification - equivocal† BCL2 amplification CCND1 amplification MDM4 amplification PIK3CA E542K PTEN splice site 79_79+30del31 ARID1A Q1066* FGF19 amplification FGF3 amplification FGF4 amplification IKBKE amplification PIK3C2B amplification Microsatellite Status -MS-Stable Tumor Mutational Burden - TMB-Intermediate (8 Muts/Mb)	12.0903	1
671	CCND1 amplification FGF19 amplification - equivocal† FGF3 amplification - equivocal† FGF4 amplification - equivocal† TP53 F109_F113del Microsatellite Status -MS-Stable Tumor Mutational Burden - TMB-Intermediate (6 Muts/Mb)	19.7782	0
711	Qualified Report ZNF703 amplification PIM1 amplification CCND3 amplification VEGFA amplification WHSC1L1 amplification PIK3CA amplification CDK4 amplification PIK3CA H1047R TMB 2.52 MSI MSI-Stable	30.883	1
717	MYC amplification RAD21 amplification CCNE1 amplification POLD1 F637L PIK3CA G1049R TP53 R342* TMB 5.04 MSI MSI-Stable	3.0883	1
733	CTNNB1 Y331* PIK3R1 E451_Y452del TP53 R175H TMB 6.30 MSI MSI-Stable	3.02259	1
735	BCL2L1 amplification GNAS amplification CDKN2B loss ERBB2 amplification MTAP loss CDKN2A loss TMB 5.04 MSI MSI-Stable	3.48255	1
737	CCND1 amp WHSC1L1 amp FGF4 amp FGF3 amp EMSY amp FGFR1 amp ZNF703 amp FGF19 amp	17.117	1
740	MYC amplification FGF12 amplification BCL2L1 amplification NOTCH3 amplification RAD21 amplification LYN amplification CBFB E84fs*32 PIK3CA E545K CASP8 P363fs*37 TP53 splice site 673-1G>C TMB 1.26 MSI MSI-Stable	8.80493	1
744	SGK1 SGK1-VTA1 truncation TP53 D281H TMB 3.78 MSI MSI-Stable	11.3018	1
747	Qualified Report ESR1 Y537N PIK3CA Q546R TMB Not Evaluable MSI Not Evaluable	23.885	0
763	PIK3CA E542K GATA3 S438fs*39 TMB 1.26 MSI MSI-Stable	17.3799	0
774	RAD21 amplification MYC amplification ESR1 Y537C TMB 3.78 MSI MSI-Stable	17.1499	0
827	PIK3C2B amplification MDM4 amplification ERBB2 amplification ESR1 amplification CCND1 amplification ZNF217 amplification FGF4 amplification FGF3 amplification FGF19 amplification GATA3 W329fs*23 TP53 R273P GATA3 P409fs*99 CBFB splice site 165+1G>C TMB 18.91 MSI MSI-Stable	21.7495	0
836	Qualified Report ERBB2 amplification GATA3 L355fs*17 MAP2K4 R287H PIK3CA H1047L TMB 3.78 MSI MSI-Stable	23.9836	0
841	AKT1 E17K BCL2L1 amplification CDK4 amplification CDKN2A D108N SMAD4 D351H TP53 R333fs*12 TMB 7.57 MSI MSI-Stable	23.2279	0
856	ESR1 D538G PIK3CA H1047R MSI stable TMB 5.04	16.0329	0
873	AKT E17K CDK6 amp EPHB4 amp HGF amp TP53 K132R MSI stable TMB 0	19.7782	0
854	BRAF D594N CDH1 N174fs*41 KEAP1 M503I MCL1 amplification NF1 S1567* NF1 splice site 3314+1G>C PIK3C2B amplification PIK3CA E542K PIK3CA I1058L PTEN PTEN-HIVEP3 truncation RBM10 Q79* TMB 16.39 MSI MSI-Stable	22.9651	0
907	ERBB2 amplification LYN amplification MYC amplification NOTCH2 NOTCH2 truncation PIK3CA H1047R RAD21 amplification RPTOR amplification TP53 P278R TMB 6.30 MSI MSI-Stable	14.3901	1
911	FGFR1 amplification MAP3K1 S782* PIK3CA Q546R PTCH1 splice site 1602+2T>C PTEN T319fs*1 PTEN V290fs*8 RB1 E691* SPEN E1871* WHSC1L1 amplification TMB 3.78 MSI MSI-Stable	18.6283	0
913	AKT1 E17K CCND1 amplification EMSY amplification FGF19 amplification FGF4 amplification MAP2K4 MAP2K4 truncation TMB 1.26 MSI MSI-Stable	6.04517	1
904	BCL2L2 amplification CDK4 amplification FGFR1 amplification RAD21 amplification TP53 splice site 919+1G>A WHSC1L1 amplification ZNF703 amplification TMB 6.30 MSI Not Evaluable	16.9199	0
929	BRCA2 N319fs*8 BRCA2 V323fs*1 GATA3 P409fs*99 MYC amplification PIK3CA E545A RAD21 RAD21 truncation RB1 loss SMAD4 L201fs*6 TP53 splice site 783-77_785del80 TMB 6.30 MSI MSI-Stable	6.99795	1
935	LYN amplification ZNF217 amplification AURKA amplification MYC amplification GNAS amplification ARFRP1 amplification ERBB2 amplification RAD21 amplification ESR1 D538G Tumor Mutational Burden 3.78 mutations-per-megabase Microsatellite Instability MS-Stable	7.75359	1
937	ARFRP1 amplification AURKA amplification BCL2L1 amplification CCND1 amplification EMSY amplification FGF19 amplification FGF3 amplification FGF4 amplification GNAS amplification JAK1 V310I NFKBIA amplification PIK3CA amplification PIK3CA H1047R TP53 R213fs*34 ZNF217 amplification TMB 5.04 MSI MSI-Stable	3.5154	1
958	ERBB2 amplification C17orf39 amplification RAD21 amplification EPHB4 amplification JUN amplification CSF3R amplification CDK12 CDK12-CCL23 truncation TP53 D259Y KDM5A R782Q Tumor Mutational Burden 5.04 mutations-per-megabase Microsatellite Instability MS-Stable	13.7659	0
966	GENE ALTERATION AKT1 amplification AKT1 E17K MSH2 Q337* TP53 V157fs*30 CDK12 Q937fs*18 MST1R I1113M ERRFI1 R244Q Tumor Mutational Burden 18.91 mutations-per-megabase Microsatellite Instability MS-Stable	16.46	0
968	ARFRP1 amplification AKT2 amplification RAD21 amplification CDK4 amplification GNAS amplification PIK3CA E545K Tumor Mutational Burden 3.78 mutations-per-megabase Microsatellite Instability MS-Stable	13.076	0
1000	ERBB2 L755P MAP3K1 D1040fs*1 Tumor Mutational Burden Not Evaluable Microsatellite Instability Not Evaluable	13.4045	0
1027	MCL1 amplification FLT3 amplification TP53 loss AKT3 amplification CDK8 amplification RB1 Q62* Tumor Mutational Burden 3.78 mutations-per-megabase Microsatellite Instability Not Evaluable	5.25667	1
1044	SPEN R2340fs*13 KDM5C L482fs*17 MERTK S428G GATA3 P409fs*99 AKT1 E17K Tumor Mutational Burden 2.52 mutations-per-megabase Microsatellite Instability MS-Stable	9.59343	1
1058	FGF4 amplification MYC amplification CCND1 amplification FGF3 amplification FGF19 amplification MCL1 amplification PIK3CA H1047L Tumor Mutational Burden 3.78 mutations-per-megabase Microsatellite Instability Not Evaluable	14.883	0
1077	PIM1 amplification WHSC1L1 amplification CCND3 amplification SRC amplification RAD21 amplification ARAF amplification MYC amplification FGF23 R187W TP53 Y107* Tumor Mutational Burden 5.04 mutations-per-megabase Microsatellite Instability MS-Stable	12.8789	0
1121	RB1 loss PALB2 PALB2 truncation KDM5C KDM5C-SYNPR truncation TP53 M1K PIK3CA H1047R Tumor Mutational Burden 6.30 mutations-per-megabase Microsatellite Instability MS-Stable	4.3039	1
1136	EMSY amplification PIK3CA E545K PIK3CA E542K TP53 C242fs*5 PIK3CA D538N PIK3R1 W583del Tumor Mutational Burden 6.30 mutations-per-megabase Microsatellite Instability MS-Stable	7.09651	0
1150	MDM2 amplification CDH1 Q255* RB1 L331fs*9 ARID1A K2146fs*55 KEL M1T AKT1 E17K PIK3CA H1047R PIK3CA E545K ATRX K589fs*32 Tumor Mutational Burden 17.65 mutations-per-megabase Microsatellite Instability MS-Stable	8.41068	0
893	EPHA3 amplification MAP3K1 T1231fs*8 PIK3CA H1047R PIK3CA E453K ESR1 L536Q MAP3K1 N1079fs*2 Tumor Mutational Burden 6.30 mutations-per-megabase Microsatellite Instability MS-Stable	7.8193	0
1195	RAD21 amplification FGF3 amplification MYC amplification FGF4 amplification CCND1 amplification FGF19 amplification WHSC1L1 amplification FGFR1 amplification BCL2L1 amplification ZNF703 amplification PIK3CA Y1021H PIK3CA E542K Tumor Mutational Burden 3.78 mutations-per-megabase Microsatellite Instability MS-Stable	9.06776	0
1231	WHSC1L1 amplification FGFR1 amplification KRAS amplification ZNF703 amplification GATA3 H424fs*84 Tumor Mutational Burden 7.57 mutations-per-megabase Microsatellite Instability MS-Stable	2.82546	0
1252	MAP2K4 loss ESR1 amplification TP53 Y234C Tumor Mutational Burden 5.04 mutations-per-megabase Microsatellite Instability MS-Stable	5.51951	0
1290	FGF4 amplification CDK4 amplification RAD21 amplification BRAF amplification CCND1 amplification FGF19 amplification MYC amplification NKX2-1 amplification KEL amplification MDM2 amplification NFKBIA amplification FGF3 amplification CREBBP CREBBP truncation AKT1 E17K TP53 R248W SMAD4 S485* Tumor Mutational Burden 1.26 mutations-per-megabase Microsatellite Instability MS-Stable	1.31417	0
1224	RAD21 amplification FGF3 amplification MDM2 amplification ERBB3 amplification CCND1 amplification FGF19 amplification ESR1 amplification MYC amplification FGF4 amplification CDK4 amplification MCL1 amplification PIK3CA E542K PIK3CA M1043I Tumor Mutational Burden 1.26 mutations-per-megabase Microsatellite Instability MS-Stable	2.00411	0
